# Supplementary material for: Pure Nodal Small Lymphocytic Lymphoma: Clinical, Pathologic, and Outcome Features in a Single-Center Cohort
Source: Medicina (Kaunas). 2026 Jun 22;62(6):1200. doi: 10.3390/medicina62061200 (PMC13304437; doi:10.3390/medicina62061200)
Supplement: Supplementary file 1 [file medicina-62-01200-s001.zip]

Archive with 1 entries (1 files):
- medicina-4299022-supplementary.pdf
